# Supplementary material for: Cuproptosis of endothelial cells in a hypoxic environment: from molecular classification to PMAIP1-targeted intervention
Source: Hereditas. 2026 Mar 19;163:55. doi: 10.1186/s41065-026-00667-w (PMC13123213; doi:10.1186/s41065-026-00667-w)
Supplement: Supplementary file 2 — Supplementary Material 2. [file 41065_2026_667_MOESM2_ESM.zip]

Archive with 20 entries (20 files):
- GO.R.txt
- GSVA.R.txt
- KEGG.R.txt
- PCA.R.txt
- ROC.R.txt
- WGCNA.R.txt
- boxplot.R.txt
- cluHeatmap.R.txt
- cluster.R.txt
- clusterWGCNA.R.txt
- cor.R.txt
- crgExp.R.txt
- diff.R.txt
- diff2.R.txt
- lasso.R.txt
- model.R.txt
- nomo.R.txt
- normalize.R.txt
- testDiff.R.txt
- venn.R.txt
