# Supplementary material for: Cuproptosis of endothelial cells in a hypoxic environment: from molecular classification to PMAIP1-targeted intervention
Source: Hereditas. 2026 Mar 19;163:55. doi: 10.1186/s41065-026-00667-w (PMC13123213; doi:10.1186/s41065-026-00667-w)
Supplement: Supplementary file 2 — Supplementary Material 2. [file 41065_2026_667_MOESM2_ESM.zip › boxplot.R.txt]

#if (!requireNamespace("BiocManager", quietly = TRUE))
#    install.packages("BiocManager")
#BiocManager::install("limma")

#install.packages("ggpubr")

library(limma)
library(ggpubr)

expFile="normalize.txt"       
geneFile="LASSO.gene.txt"     
setwd("F:\\23.boxplot")   

rt=read.table(expFile, header=T, sep="\t", check.names=F)
rt=as.matrix(rt)
rownames(rt)=rt[,1]
exp=rt[,2:ncol(rt)]
dimnames=list(rownames(exp), colnames(exp))
data=matrix(as.numeric(as.matrix(exp)), nrow=nrow(exp), dimnames=dimnames)
data=avereps(data)

geneRT=read.table(geneFile, header=F, sep="\t", check.names=F)
data=data[as.vector(geneRT[,1]),,drop=F]


Type=gsub("(.*)\\_(.*)", "\\2", colnames(data))
Type=ifelse(Type=="Control", "Control", "Treat")
my_comparisons=list()
my_comparisons[[1]]=levels(factor(Type))


for(i in row.names(data)){
	#data[i,][data[i,]>quantile(data[i,], 0.99)]=quantile(data[i,], 0.99)
	rt1=data.frame(expression=data[i,], Type=Type)
	
	boxplot=ggboxplot(rt1, x="Type", y="expression", color="Type",
				      xlab="",
				      ylab=paste(i, "expression"),
				      legend.title="",
				      palette = c("blue", "red"),
				      add = "jitter")+ 
		stat_compare_means(comparisons = my_comparisons,symnum.args=list(cutpoints=c(0, 0.001, 0.01, 0.05, 1), symbols=c("***", "**", "*", "ns")), label="p.signif")
		#stat_compare_means(comparisons = my_comparisons)
			

	pdf(file=paste0("boxplot.",i,".pdf"), width=5, height=4.5)
	print(boxplot)
	dev.off()
}
		
