# Supplementary material for: Cuproptosis of endothelial cells in a hypoxic environment: from molecular classification to PMAIP1-targeted intervention
Source: Hereditas. 2026 Mar 19;163:55. doi: 10.1186/s41065-026-00667-w (PMC13123213; doi:10.1186/s41065-026-00667-w)
Supplement: Supplementary file 2 — Supplementary Material 2. [file 41065_2026_667_MOESM2_ESM.zip › cluster.R.txt]

#if (!requireNamespace("BiocManager", quietly = TRUE))
#    install.packages("BiocManager")
#BiocManager::install("ConsensusClusterPlus")


library(ConsensusClusterPlus)      
expFile="diffGeneExp.txt"         
workDir="F:\\14.cluster"  
setwd(workDir)  


data=read.table(expFile, header=T, sep="\t", check.names=F, row.names=1)
data=as.matrix(data)


group=sapply(strsplit(colnames(data),"\\_"), "[", 2)
data=data[,group=="Treat"]


maxK=6    
results=ConsensusClusterPlus(data,
              maxK=maxK,
              reps=1000,
              pItem=0.8,
              pFeature=1,
              title=workDir,
              clusterAlg="km",
              distance="euclidean",
              seed=123456,
              plot="pdf")


calcICL(results, title="consensusScore", plot="pdf")


clusterNum=2      
cluster=results[[clusterNum]][["consensusClass"]]
cluster=as.data.frame(cluster)
colnames(cluster)=c("Cluster")
cluster$Cluster=paste0("C", cluster$Cluster)
outTab=cbind(t(data), cluster)
outTab=rbind(ID=colnames(outTab), outTab)
write.table(outTab, file="cluster.txt", sep="\t", quote=F, col.names=F)
