# Supplementary material for: Cuproptosis of endothelial cells in a hypoxic environment: from molecular classification to PMAIP1-targeted intervention
Source: Hereditas. 2026 Mar 19;163:55. doi: 10.1186/s41065-026-00667-w (PMC13123213; doi:10.1186/s41065-026-00667-w)
Supplement: Supplementary file 2 — Supplementary Material 2. [file 41065_2026_667_MOESM2_ESM.zip › lasso.R.txt]

#install.packages("glmnet")


set.seed(123)
library(glmnet)              
inputFile="diffGeneExp.txt"
setwd("F:\\myjob\\心肌梗死\\生信分析\\10.lasso")     


rt=read.table(inputFile, header=T, sep="\t", check.names=F, row.names=1)
rt=t(rt)


x=as.matrix(rt)
y=gsub("(.*)\\_(.*)", "\\2", row.names(rt))
fit=glmnet(x, y, family = "binomial", alpha=1)

pdf(file="lasso.pdf", width=6, height=5.5)
plot(fit)
dev.off()

cvfit=cv.glmnet(x, y, family="binomial", alpha=1,type.measure='deviance',nfolds = 10)
pdf(file="cvfit.pdf",width=6,height=5.5)
plot(cvfit)
dev.off()

coef=coef(fit, s = cvfit$lambda.min)
index=which(coef != 0)
lassoGene=row.names(coef)[index]
lassoGene=lassoGene[-1]
write.table(lassoGene, file="LASSO.gene.txt", sep="\t", quote=F, row.names=F, col.names=F)
