# Supplementary material for: Cuproptosis of endothelial cells in a hypoxic environment: from molecular classification to PMAIP1-targeted intervention
Source: Hereditas. 2026 Mar 19;163:55. doi: 10.1186/s41065-026-00667-w (PMC13123213; doi:10.1186/s41065-026-00667-w)
Supplement: Supplementary file 2 — Supplementary Material 2. [file 41065_2026_667_MOESM2_ESM.zip › nomo.R.txt]

setwd("D:/R_work")
library(foreign)
library(rms)
data<-read.dta("NOMO.dta")
data<-as.data.frame(data)
attach(data)
dd<-datadist(data)
options(datadist='dd')


fit1<-lrm(group~NFE2L2+NLRP3+ATP7B+LIPT1+GLS+DBT,data=data,x=T,y=T)
fit1
summary(fit1)


nom1 <- nomogram(fit1, fun=plogis, fun.at=c(.01, .05, seq(.1,.9, by=.1), .95, .99),
                 lp=F, funlabel="Predictive accuracy")
plot(nom1)


cal1 <- calibrate(fit1, method='boot', B=1000)
plot(cal1,xlim=c(0,1.0),ylim=c(0,1.0))

#DCA
setwd("D:/R_work")
library(rmda)
library(foreign)
data<-read.dta("NOMO.dta")
formula2<-as.formula(group~NFE2L2+NLRP3+ATP7B+LIPT1+GLS+DBT)
model_2<- decision_curve(formula2,data = data, 
                         family = binomial(link ='logit'),
                         thresholds= seq(0,1, by = 0.01),
                         confidence.intervals =0.95,study.design = 'case-control',
                         population.prevalence = 0.22)
model_all<- list(model_2)
plot_decision_curve(model_all,curve.names= c('Model'),
                    xlim=c(0,0.8),
                    cost.benefit.axis =FALSE,col = c('red',"blue"),
                    confidence.intervals =FALSE,standardize = FALSE)
