# Supplementary material for: Cuproptosis of endothelial cells in a hypoxic environment: from molecular classification to PMAIP1-targeted intervention
Source: Hereditas. 2026 Mar 19;163:55. doi: 10.1186/s41065-026-00667-w (PMC13123213; doi:10.1186/s41065-026-00667-w)
Supplement: Supplementary file 2 — Supplementary Material 2. [file 41065_2026_667_MOESM2_ESM.zip › venn.R.txt]

#install.packages("VennDiagram")


library(VennDiagram)     
diseaseFile="modulue_yellow+grey.txt"              
clusterFile="cluster.module_black+red.txt"       
setwd("F:\\21.venn")     
geneList=list()


rt=read.table(diseaseFile, header=F, sep="\t", check.names=F)
geneNames=as.vector(rt[,1])              
geneNames=gsub("^ | $","",geneNames)   
uniqGene=unique(geneNames)              
geneList[["Disease WGCNA"]]=uniqGene   


rt=read.table(clusterFile, header=F, sep="\t", check.names=F)
geneNames=as.vector(rt[,1])             
geneNames=gsub("^ | $","",geneNames)     
uniqGene=unique(geneNames)             
geneList[["Cluster WGCNA"]]=uniqGene   


venn.plot=venn.diagram(geneList,filename=NULL,fill=c("cornflowerblue", "darkorchid1"),scaled=FALSE,cat.pos=c(-1,1),cat.col = c("cornflowerblue", "darkorchid1"),cat.cex=1)
pdf(file="venn.pdf", width=5, height=5)
grid.draw(venn.plot)
dev.off()

interGenes=Reduce(intersect,geneList)
write.table(file="interGenes.txt", interGenes, sep="\t", quote=F, col.names=F, row.names=F)
